# Supplementary material for: Simultaneous expression of flotillin-1, flotillin-2, stomatin and caveolin-1 in non-small cell lung cancer and soft tissue sarcomas
Source: BMC Cancer. 2014 Feb 17;14:100. doi: 10.1186/1471-2407-14-100 (PMC3936811; doi:10.1186/1471-2407-14-100)
Supplement: Additional file 1: Table S1 — Clinicopathological characteristics and microdomain-forming proteins expression in patients with non-small cell lung cancer. Table S2. Clinicopathological characteristics and microdomain-forming proteins expression in patients with soft tissue sarcomas. [file 1471-2407-14-100-S1.xlsx]

## Sheet: NSCLC
	TNM classification	Stage	Differentiation	Sex	Age	Relative mRNA expression results									Densitometric analysis of Western blotting
						Caveolin-1			Flotillin-1			Stomatin			Caveolin-1		Flotillin-1		Flotillin-2		Stomatin
						Expression	Std. Error	95% C.I.	Expression	Std. Error	95% C.I.	Expression	Std. Error	95% C.I.	Expression	Std. Dev	Expression	Std. Dev	Expression	Std. Dev	Expression	Std. Dev
AC1	T2N2M0	IIIA	moderate	male	67	0.041	0,035 - 0,047	0,032 - 0,054	0.434	0,396 - 0,480	0,373 - 0,509	0.303	0,252 - 0,377	0,213 - 0,422	1.08782	0.0574426	1.25616	0.0381389	1.36566	0.0597565
AC2	T2N0M0	IB	low	male	56	0.076	0,069 - 0,088	0,068 - 0,090	0.92	0,842 - 1,036	0,815 - 1,063	0.322	0,272 - 0,374	0,260 - 0,419	0.100786	0.00742948	1.01645	0.083016	0.154622	0.0187689	0.0587733	0.00210139
AC3	T1N0M0	IA	high	female	65	0.203	0,178 - 0,243	0,154 - 0,257				3.907	2,992 - 4,988	2,710 - 5,230	0.193141	0.00552306	0.0653732	0.00839042	1.08276	0.0604203	0.116	0.00295615
AC4	T1N1M0	IIB	moderate	female	54	0.058	0,054 - 0,063	0,052 - 0,065	0.218	0,190 - 0,255	0,179 - 0,273	0.175	0,152 - 0,206	0,137 - 0,224	0.081198	0.00289165	0.170033	0.0126577			0.0694788	0.00579398
AC5	T2N0M0	IB	moderate	female	68	0.056	0,045 - 0,075	0,040 - 0,081	0.604	0,486 - 0,852	0,443 - 0,882	0.422	0,269 - 0,548	0,257 - 0,572	0.8202	0.0160742	3.25392	0.254119	0.892109	0.0525933	0.0386348	0.00437985
AC6	T3N2M0	IIIA	low	male	67	1.328	1,242 - 1,467	1,191 - 1,494	0.797	0,765 - 0,825	0,744 - 0,856	1.181	1,146 - 1,211	1,146 - 1,211	0.127997	0.01088	0.326522	0.0140157	1.33177	0.107113	0.14149	0.0285013
AC7	T1N1M0	IIA	moderate	female	61	0.018	0,010 - 0,029	0,010 - 0,032	0.084	0,071 - 0,096	0,068 - 0,115	0.014	0,012 - 0,017	0,011 - 0,018	0.869941	0.0218645	1.2938	0.0784704	2.8163	0.104224	0.0542851	0.00581895
AC8	T2N2M1	IV	low	male	73	0.119	0,103 - 0,143	0,101 - 0,154	0.404	0,327 - 0,504	0,312 - 0,574	0.39	0,345 - 0,446	0,341 - 0,462	0.120945	0.00261826	4.65273	0.580075	0.128305	0.00698165	0.410075	0.0230918
AC9	T4N1M0	IIIB	low	male	66	0.271	0,238 - 0,323	0,207 - 0,338	0.124	0,117 - 0,137	0,106 - 0,139	0.04	0,030 - 0,053	0,029 - 0,056	0.135367	0.0189701	1.98853	0.263788			0.217514	0.0573618
AC10	T1N0M0	IA	moderate	male	55	0.014	0,012 - 0,015	0,011 - 0,016	0.356	0,316 - 0,392	0,300 - 0,437	0.056	0,051 - 0,060	0,051 - 0,061	0.237048	0.0235599	0.16539	0.0217285	0.66086	0.0720002	0.922124	0.0138405
AC11	T2N1M0	IIB	moderate	male	55	0.084	0,063 - 0,101	0,058 - 0,105	0.464	0,426 - 0,530	0,383 - 0,547	0.328	0,278 - 0,382	0,251 - 0,437	0.774879	0.0379916	6.36809	0.709422	1.34533	0.0773066	0.477154	0.0171322
AC12	T2N2M0	IIIA	moderate	female	62	0.167	0,152 - 0,178	0,149 - 0,191	0.593	0,552 - 0,667	0,490 - 0,673	0.826	0,735 - 0,902	0,712 - 0,934	0.0367595	0.00449465	1.16126	0.18789	0.731274	0.0301875	0.1628	0.0217048
AC13	T2N0M0	IIIA	moderate	female	38	0.063	0,057 - 0,068	0,054 - 0,071	0.061	0,051 - 0,079	0,049 - 0,087	0.022	0,019 - 0,026	0,019 - 0,026	0.0497466	0.00362782	1.1426	0.109466	1.73161	0.128384	9.14171	0.757044
AC14	T3N2M0	IIIA	moderate	male	66	0.013	0,011 - 0,014	0,010 - 0,015	0.333	0,300 - 0,400	0,298 - 0,407	0.08	0,069 - 0,093	0,064 - 0,099	0.016779	0.000541635			2.25107	0.125231	0.0755812	0.0103776
AC15	T3N2M0	IIIA	low	female	54	0.067	0,064 - 0,070	0,063 - 0,071	0.302	0,255 - 0,382	0,213 - 0,413	0.048	0,041 - 0,057	0,037 - 0,063	0.130514	0.0119759	38.4881	1.14559	3.0535	0.185808
AC16	T3N2M0	IIIA	moderate	male	67	0.334	0,292 - 0,376	0,277 - 0,422	1.56	1,424 - 1,643	1,411 - 1,651	0.511	0,484 - 0,536	0,471 - 0,559	0.0470834	0.00335505	1.82387	0.0624936	1.72344	0.0635731	0.153665	0.0121163
AC17	T2N2M0	IIIA	moderate	male	67	0.054	0,042 - 0,071	0,037 - 0,078	3.693	3,299 - 4,219	3,282 - 4,226	2.721	2,425 - 3,225	2,367 - 3,316	0.0178521	0.00495184	3.1474	0.0849906	2.85777	0.425255	0.0744592	0.0109607
AC18	T2N0M0	IB	low	male	54	0.128	0,109 - 0,152	0,105 - 0,157	1.015	0,802 - 1,325	0,737 - 1,412	0.669	0,554 - 0,899	0,473 - 0,907	0.0433586	0.0075623	1.81691	0.240083	6.22408	0.2997	3.3159	0.498706
AC19	T2N0M0	IB	moderate	female	62	0.021	0,019 - 0,025	0,018 - 0,027	0.256	0,191 - 0,315	0,173 - 0,385	0.322	0,311 - 0,341	0,306 - 0,343	0.0913443	0.0141236	12.2478	1.66772	1.10128	0.0204237	0.0917051	0.0146686
AC20	T1N0M0	IA	moderate	male	70	0.031	0,027 - 0,038	0,023 - 0,039	0.528	0,441 - 0,655	0,386 - 0,720	0.078	0,064 - 0,091	0,061 - 0,107	0.0854847	0.00288785	0.248126	0.0484373	0.789002	0.0434318	0.142592	0.0168781
AC21	T1N0M0	IA	moderate	male	61	0.081	0,068 - 0,095	0,063 - 0,105	0.12	0,100 - 0,146	0,088 - 0,151	0.054	0,049 - 0,059	0,047 - 0,064	0.777032	0.0682079	8.34085	0.707848	3.15984	0.0596258	0.240186	0.0235978
AC22	T4N1M0	IIIB	low	male	53	0.049	0,040 - 0,061	0,037 - 0,071	0.208	0,199 - 0,217	0,194 - 0,224	0.163	0,126 - 0,199	0,114 - 0,220	0.0496772	0.00508877	0.0531418	0.00778229	0.0979453	0.0084428	0.102285	0.0126333
SCC1	T4N2M0	IIIB	moderate	male	65	0.152	0,122 - 0,176	0,118 - 0,222	0.096	0,080 - 0,110	0,074 - 0,126	0.007	0,007 - 0,008	0,007 - 0,008	0.0806507	0.00689749	0.326931	0.0333606	0.111813	0.00600077	0.040091	0.00836576
SCC2	T4N1M1	IV	moderate	male	68	0.147	0,138 - 0,156	0,131 - 0,162	0.025	0,019 - 0,032	0,016 - 0,032	0.009	0,007 - 0,011	0,007 - 0,012	0.406783	0.0105036	0.948397	0.0516983	16.1143	0.928534	0.454375	0.0470859
SCC3	T1N2M0	IIIA	moderate	male	70	0.123	0,114 - 0,133	0,107 - 0,134	0.093	0,084 - 0,102	0,080 - 0,112	0.12	0,112 - 0,126	0,110 - 0,129	0.370252	0.036992	0.154611	0.0102878	4.21146	0.107545	0.226324	0.0151941
SCC4	T2N1M0	IIB	low	male	55	0.05	0,047 - 0,054	0,045 - 0,056	0.323	0,295 - 0,355	0,276 - 0,368	0.256	0,219 - 0,297	0,212 - 0,307	0.0276445	0.00103866	2.21997	0.248907	5.12619	0.966019	0.418127	0.00624591
SCC5	T4N1N0	IIIB	moderate	male	56	0.026	0,021 - 0,033	0,021 - 0,035	0.073	0,057 - 0,085	0,055 - 0,109	0.06	0,053 - 0,067	0,050 - 0,070			0.970987	0.0122706	7.12947	0.999052	0.11067	0.00698662
SCC6	T3N0M0	IIB	low	male	51	0.251	0,208 - 0,347	0,200 - 0,359	0.07	0,034 - 0,142	0,032 - 0,160	0.202	0,191 - 0,211	0,189 - 0,214	0.0779365	0.00212861	0.0994402	0.0118266	4.46257	0.607648	0.271	0.0232122
SCC7	T2N2M0	IIB	low	male	56	0.175	0,131 - 0,248	0,098 - 0,264	244.374	226,270 - 270,509	207,792 - 284,793	2.114	1,636 - 2,707	1,416 - 3,182	0.994695	0.0335792	1.09703	0.189344	4.78768	0.447713
SCC8	T2N2M0	IIB	moderate	male	56	0.014	0,011 - 0,017	0,011 - 0,020	0.074	0,059 - 0,093	0,052 - 0,108	0.007	0,005 - 0,009	0,005 - 0,013	0.0898205	0.0010324	0.814945	0.0499581	3.40215	0.270825	0.165583	0.0131436
SCC9	T1N0M0	IA	high	male	53	0.005	0,005 - 0,005	0,005 - 0,006	0.023	0,020 - 0,028	0,019 - 0,030	0.006	0,005 - 0,006	0,005 - 0,007	0.0446492	0.00337093	0.271865	0.0275078	11.237	1.38938	0.0772213	0.023976
SCC10	T4N1M1	IV	low	male	66	0.021	0,018 - 0,026	0,016 - 0,026	0.505	0,476 - 0,536	0,454 - 0,559	0.204	0,185 - 0,229	0,171 - 0,236	0.0133872	0.00180072	7.13514	0.88176	17.4085	1.92381
SCC11	T3N1M0	IIIA	low	male	58	0.027	0,010 - 0,058	0,009 - 0,076	0.529	0,505 - 0,559	0,497 - 0,567	0.562	0,490 - 0,659	0,461 - 0,719	0.0347066	0.00437878	0.282203	0.0144926	0.0780687	0.00422903	0.0447217	0.00746668
SCC12	T3N2M0	IIIA	low	male	69	0.092	0,075 - 0,124	0,070 - 0,135	0.18	0,140 - 0,223	0,130 - 0,235	0.02	0,014 - 0,030	0,012 - 0,034	0.12406	0.0117967	7.44143	0.35781	4.36902	0.786393	0.0493825	0.0074707
SCC13	T2N0M0	IIB	moderate	male	54	0.23	0,180 - 0,292	0,157 - 0,355	0.135	0,116 - 0,157	0,103 - 0,174	0.069	0,057 - 0,080	0,055 - 0,082	0.228087	0.0106521	0.132218	0.0103011	0.779678	0.0366221	0.125991	0.00120733
SCC14	T2N1M0	IIB	moderate	female	47	0.791	0,690 - 0,914	0,681 - 1,004	0.171	0,149 - 0,192	0,139 - 0,201	0.273	0,247 - 0,315	0,242 - 0,326	0.152012	0.0127276	3.65662	0.450845	8.69824	0.627314	4.27663	0.244044
SCC15	T2N2M0	IIIA	moderate	male	60										1.12618	0.0738164			0.76637	0.0381119
SCC16	T3N0M0	IIB	moderate	female	55	0.111	0,091 - 0,153	0,088 - 0,159	0.053	0,046 - 0,069	0,045 - 0,069	0.035	0,024 - 0,052	0,023 - 0,054	0.676624	0.0239975	0.185144	0.032964	35.9405	1.55236	0.178833	0.0174584
SCC17	T4N0M0	IIIB	moderate	male	58	0.019	0,018 - 0,020	0,017 - 0,020	0.067	0,055 - 0,078	0,055 - 0,079	0.031	0,029 - 0,033	0,028 - 0,034	0.223801	0.00686329	0.896634	0.0685132	11.0192	0.822398	0.893174	0.054107
SCC18	T2N0M0	IB	moderate	male	60	0.012	0,011 - 0,014	0,010 - 0,015	0.074	0,069 - 0,083	0,064 - 0,086	0.044	0,040 - 0,050	0,036 - 0,052	0.103779	0.00737751	0.0812055	0.00786189			0.0824825	0.0138811
SCC19	T4N2M0	IIIB	moderate	male	77	0.12	0,095 - 0,149	0,085 - 0,177	0.353	0,255 - 0,457	0,249 - 0,476	0.88	0,734 - 0,975	0,731 - 1,100	0.145985	0.000341136	2.3713	0.246481	4.75762	0.104541	0.411556	0.00382036
SCC20	T2N1M0	IIB	low	male	62	0.018	0,014 - 0,021	0,013 - 0,023	0.11	0,100 - 0,126	0,095 - 0,131	0.03	0,024 - 0,035	0,024 - 0,036	0.194779	0.015969	0.372194	0.0396609	0.122178	0.0150259	0.165321	0.00440598
SCC21	T4N0M0	IIIB	moderate	male	69	0.037	0,033 - 0,045	0,031 - 0,046	1.38	1,114 - 1,995	1,091 - 2,058	0.544	0,509 - 0,598	0,466 - 0,612	0.109767	0.017521	0.154534	0.0071997	4.99107	0.122273	0.860396	0.0569587
SCC22	T2N0M0	IB	moderate	male	68	0.01	0,009 - 0,011	0,009 - 0,011	0.026	0,022 - 0,033	0,021 - 0,034	0.02	0,018 - 0,026	0,017 - 0,027	0.854084	0.0419435	4.43178	0.160822			9.16624	1.43906
SCC23	T2N0M0	IB	low	male	52										0.822874	0.0408345	11.8861	0.879496	1.18077	0.0418669	0.147088	0.00935447
SCC24	T2N0M0	IB	low	male	79	0.018	0,015 - 0,020	0,014 - 0,024	0.17	0,159 - 0,183	0,154 - 0,186	0.106	0,097 - 0,116	0,095 - 0,123
SCC25	T2N0M0	IB	moderate	male	74	0.239	0,173 - 0,329	0,149 - 0,391	0.894	0,689 - 1,075	0,638 - 1,145	0.674	0,640 - 0,716	0,615 - 0,740	0.437035	0.0372044	3.27463	0.16539	5.30655	0.867774
SCC26	T1N2M0	IIIA	moderate	male	59	0.089	0,070 - 0,109	0,063 - 0,118	0.352	0,310 - 0,428	0,304 - 0,446	0.469	0,443 - 0,494	0,438 - 0,505	0.813862	0.0874737			0.271598	0.0329136
SCC27	T3N0M0	IIB	moderate	male	55	0.236	0,216 - 0,272	0,205 - 0,280	0.994	0,944 - 1,047	0,911 - 1,080	0.335	0,253 - 0,491	0,239 - 0,539	1.32988	0.0689537			1.21692	0.0318241	1.32058	0.0586311
SCC28	T2N1M0	IIB	low	male	48	0.052	0,046 - 0,058	0,044 - 0,061	0.153	0,133 - 0,182	0,119 - 0,197	0.098	0,079 - 0,127	0,069 - 0,140	0.251665	0.015739	0.110438	0.0130322	0.277225	0.0419734
AC	adenocarcinoma
SCC	squamous cell carcinoma

## Sheet: Mesenchymal tumors
	Histological type	Histopathological grade	Location	Malignant/Benign	Sex	Age	Relative mRNA expression results									Densitometric analysis of Western blotting
							Caveolin-1			Flotillin-1			Stomatin			Caveolin-1
							Expression	Std. Error	95% C.I.	Expression	Std. Error	95% C.I.	Expression	Std. Error	95% C.I.	Expression	Std. Dev
27	well-differentiated liposarcoma	1	retr	Malignant	male	31	0.272	0,251 - 0,296	0,237 - 0,311	1.383	1,261 - 1,631	1,060 - 1,656	1.026	0,855 - 1,159	0,822 - 1,210	0.204935	0.0078948
40	well-differentiated liposarcoma	1	retr	Malignant	female	59	0.203	0,178 - 0,237	0,162 - 0,252	1.093	0,942 - 1,283	0,836 - 1,402	1.345	1,218 - 1,504	1,174 - 1,601	0.0738273	0.00497171
41	well-differentiated liposarcoma	1	retr	Malignant	male	50	0.278	0,262 - 0,299	0,247 - 0,311	0.354	0,225 - 0,476	0,203 - 0,492	0.979	0,895 - 1,151	0,756 - 1,164	0.343006	0.0211397
46	well-differentiated liposarcoma	1	retr	Malignant	female	72	0.162	0,152 - 0,176	0,140 - 0,179	0.37	0,308 - 0,460	0,260 - 0,518	0.464	0,445 - 0,495	0,440 - 0,502	0.664141	0.0231879
58	well-differentiated liposarcoma	1	retr	Malignant	male	49	1.018	0,936 - 1,113	0,885 - 1,173	0.485	0,431 - 0,563	0,428 - 0,603	0.473	0,376 - 0,589	0,339 - 0,650
22	well-differentiated liposarcoma	1	retr	Malignant	female	76	1.092	0,742 - 1,590	0,706 - 1,616	0.55	0,376 - 0,766	0,328 - 0,997	2.002	1,477 - 2,399	1,429 - 2,604	0.356441	0.0573243
56	well-differentiated liposarcoma	1	retr	Malignant	female	40	0.085	0,079 - 0,091	0,077 - 0,094				10.971	10,355 - 11,763	10,050 - 11,914
61	well-differentiated liposarcoma	1	retr	Malignant	female	57	0.689	0,633 - 0,762	0,584 - 0,799	3.582	3,356 - 3,960	3,209 - 4,038	5.043	3,875 - 6,439	3,569 - 6,815
50	well-differentiated liposarcoma	1	retr	Malignant	female	75	0.049	0,045 - 0,054	0,042 - 0,056	1.438	1,299 - 1,660	1,211 - 1,679	0.104	0,086 - 0,140	0,076 - 0,149	0.244192	0.0035183
11	well-differentiated liposarcoma	2	retr	Malignant	female	53	0.273	0,257 - 0,294	0,242 - 0,304	2.407	2,320 - 2,498	2,284 - 2,537	1.178	0,792 - 1,591	0,679 - 1,785	0.187878	0.00406544
20	dedifferentiated liposarcoma	2	retr	Malignant	male	64	0.113	0,111 - 0,118	0,110 - 0,119	0.338	0,321 - 0,365	0,308 - 0,374	0.083	0,070 - 0,104	0,064 - 0,109	0.277445	0.0185726
10	dedifferentiated liposarcoma	2	retr	Malignant	male	60	0.206	0,157 - 0,297	0,152 - 0,310	0.541	0,490 - 0,639	0,478 - 0,653	2.362	2,062 - 2,566	2,036 - 2,963	0.442633	0.0783217
53	dedifferentiated liposarcoma	2	retr	Malignant	female	50	0.358	0,310 - 0,441	0,255 - 0,462	0.677	0,484 - 0,866	0,462 - 0,884	0.708	0,549 - 0,901	0,542 - 0,927	2.48956	0.33357
103	dedifferentiated liposarcoma	2	extr	Malignant	male	51	0.45	0,417 - 0,493	0,380 - 0,515	0.96	0,872 - 1,031	0,831 - 1,139	0.171	0,147 - 0,192	0,139 - 0,214	0.277061	0.0298925
37	dedifferentiated liposarcoma	2	retr	Malignant	female	56	0.254	0,231 - 0,287	0,220 - 0,296	9.639	8,501 - 11,068	7,670 - 11,701	9.799	7,800 - 11,918	7,290 - 12,872	0.346975	0.00668094
108	synovial sarcoma	2	extr	Malignant	female	27	1.555	1,114 - 2,066	0,994 - 2,231	14.207	11,886 - 16,501	10,806 - 18,782	57.018	48,071 - 69,042	46,573 - 77,220	2.0919	0.262389
110	synovial sarcoma	2	extr	Malignant	female	70	48.888	46,076 - 52,675	43,818 - 53,836	9.678	8,137 - 11,371	7,760 - 12,320	1.309	1,071 - 1,600	1,052 - 1,628
29	synovial sarcoma	3	retr	Malignant	male	48	0.292	0,218 - 0,394	0,212 - 0,462	1.069	0,894 - 1,196	0,861 - 1,281	0.504	0,421 - 0,573	0,398 - 0,614	0.208882	0.0170327
104	synovial sarcoma	3	extr	Malignant	male	50	0.273	0,250 - 0,289	0,245 - 0,313	0.651	0,544 - 0,768	0,499 - 0,790	0.245	0,214 - 0,276	0,210 - 0,286	0.312585	0.0454066
114	synovial sarcoma	3	extr	Malignant	female	19	0.297	0,256 - 0,334	0,250 - 0,357	4.936	4,065 - 5,641	3,931 - 5,876	3.945	3,358 - 4,479	3,154 - 5,205	0.165687	0.00165365
112	synovial sarcoma	3	extr	Malignant	male	28	19.523	17,872 - 21,150	16,905 - 22,590	16.825	16,214 - 17,651	15,804 - 18,016	40.551	38,502 - 43,891	37,422 - 45,002	0.290671	0.0391926
101	malignant fibrous histiocytoma	2	trunk	Malignant	female	68	5.257	4,822 - 6,059	4,655 - 6,131	3.992	3,234 - 5,152	2,856 - 5,580	3.785	3,252 - 4,356	2,920 - 4,707	0.973485	0.114158
105	malignant fibrous histiocytoma	3	extr	Malignant	female	81	1.607	1,482 - 1,807	1,354 - 1,878	9.464	8,896 - 10,061	8,811 - 10,516	8.181	7,690 - 8,697	7,617 - 9,090	0.417544	0.0347329
63	malignant fibrous histiocytoma	3	extr	Malignant	female	42	3.485	3,138 - 3,807	2,973 - 4,002	2.932	2,674 - 3,209	2,586 - 3,308	24.004	20,122 - 30,777	16,528 - 32,268	0.255908	0.0186905
106	malignant fibrous histiocytoma	3	trunk	Malignant	male	70	0.053	0,038 - 0,081	0,035 - 0,095	0.139	0,118 - 0,159	0,112 - 0,159	3.749	2,309 - 6,452	2,053 - 6,687	0.418521	0.0363396
111	malignant fibrous histiocytoma	3	extr	Malignant	female	70	0.909	0,740 - 1,044	0,701 - 1,092	0.598	0,541 - 0,670	0,495 - 0,705	1.085	0,950 - 1,283	0,896 - 1,374	0.463016	0.0093226
43	malignant fibrous histiocytoma	3	extr	Malignant	male	53	0.212	0,208 - 0,216	0,206 - 0,218	2.836	2,472 - 3,265	2,355 - 3,473	2.476	2,384 - 2,603	2,273 - 2,646	0.0256072	0.00389682
65	malignant fibrous histiocytoma	3	extr	Malignant	female	77	8.345	7,252 - 9,518	6,585 - 10,426	6.199	5,822 - 6,689	5,813 - 6,945	2.997	2,744 - 3,238	2,668 - 3,281	1.01274	0.0563849
57	malignant schwannoma	1	retr	Malignant	female	43	2.412	1,613 - 3,336	1,363 - 3,935	6.872	5,389 - 8,932	4,612 - 10,815	267.476	239,640 - 292,020	227,673 - 320,252
64	malignant schwannoma	2	extr	Malignant	male	18	0.147	0,133 - 0,160	0,128 - 0,166	15.384	15,055 - 15,605	14,998 - 15,722	7.078	6,940 - 7,203	6,900 - 7,243	0.0303186	0.00441071
109	malignant schwannoma	3	extr	Malignant	female	54	0.871	0,651 - 1,073	0,608 - 1,170	8.008	6,522 - 9,271	6,181 - 9,657	0.008	0,007 - 0,009	0,006 - 0,009	0.415885	0.0410389
54	malignant schwannoma	3	retr	Malignant	male	73	0.603	0,547 - 0,647	0,531 - 0,663	0.121	0,100 - 0,149	0,098 - 0,170	0.078	0,062 - 0,107	0,059 - 0,121	0.309996	0.0208964
9	leiomyosarcoma		retr	Malignant	female	51	2.895	2,572 - 3,264	2,415 - 3,540	1.424	1,276 - 1,537	1,244 - 1,595	4.046	3,551 - 4,584	3,395 - 5,028	3.51822	0.307186
113	dermatofibrosarcoma		extr	Malignant	female	51	0.229	0,210 - 0,248	0,200 - 0,264	0.233	0,221 - 0,251	0,217 - 0,256	0.059	0,053 - 0,064	0,051 - 0,068
107	spindle cell sarcoma		extr	Malignant	female	32	4.124	3,367 - 4,732	3,239 - 4,947	16.926	15,692 - 18,534	15,361 - 19,017	4.546	3,636 - 5,579	3,542 - 5,950	0.358329	0.0390886
12	schwannoma		trunk	Benign	female	39										1.16054	0.142396
60	schwannoma		retr	Benign	male	62										0.894064	0.022524
102	lipoma		extr	Benign	female	40										0.988863	0.0508313
17	lipoma		retr	Benign	male	17										1.14014	0.0346898
62	lipoma		retr	Benign	male	67										1.23274	0.0665693
